# Supplementary material for: Computational Discovery of Novel Monkeypox Virus DNA Polymerase Inhibitors from the Zinc20 Database
Source: Curr Issues Mol Biol. 2026 Mar 26;48(4):347. doi: 10.3390/cimb48040347 (PMC13115257; doi:10.3390/cimb48040347)
Supplement: Supplementary file 1 [file cimb-48-00347-s001.zip]

Archive with 2 entries (2 files):
- supplementary of complex 1-9.pdf
- supplementary of complex 10-15.pdf
